# Supplementary material for: Hyaluronan Regulates Neuronal and Immune Function in the Rat Small Intestine and Colonic Microbiota after Ischemic/Reperfusion Injury
Source: Cells. 2022 Oct 25;11(21):3370. doi: 10.3390/cells11213370 (PMC9657036; doi:10.3390/cells11213370)
Supplement: Supplementary file 1 [file cells-11-03370-s001.zip]

Archive with 1 entries (1 files):
- cells-1848683-supplementary.pdf
